# Supplementary material for: The improvement of the shear stress and oscillatory shear index of coronary arteries during Enhanced External Counterpulsation in patients with coronary heart disease
Source: PLoS One. 2020 Mar 19;15(3):e0230144. doi: 10.1371/journal.pone.0230144 (PMC7082042; doi:10.1371/journal.pone.0230144)
Supplement: S1 File — (ZIP) [file pone.0230144.s002.zip]

Archive with 21 entries (17 files):
- Supporting information file/
- Supporting information file/Fig2/
- Supporting information file/Fig2/1/
- Supporting information file/Fig2/1/line.jpg
- Supporting information file/Fig2/1/line1.jpg
- Supporting information file/Fig2/1/OSI1.jpg
- Supporting information file/Fig2/1/OSI2.jpg
- Supporting information file/Fig2/1/WSS1.jpg
- Supporting information file/Fig2/1/WSS2.jpg
- Supporting information file/Fig2/2/
- Supporting information file/Fig2/2/line.jpg
- Supporting information file/Fig2/2/line1.jpg
- Supporting information file/Fig2/2/OSI1.jpg
- Supporting information file/Fig2/2/OSI2.jpg
- Supporting information file/Fig2/2/WSS1.jpg
- Supporting information file/Fig2/2/WSS2.jpg
- Supporting information file/fluent-1-00003.dat
- Supporting information file/fluent-1-00006.dat
- Supporting information file/fluent-1-00009.dat
- Supporting information file/fluent-1-00012.dat
- Supporting information file/fluent-1-00015.dat
